# Supplementary material for: Psychological Risk Factors in the Transition from Suicidal Ideation to Suicidal Behavior in Young Adults
Source: Healthcare (Basel). 2024 Sep 14;12(18):1850. doi: 10.3390/healthcare12181850 (PMC11431594; doi:10.3390/healthcare12181850)
Supplement: Supplementary file 1 [file healthcare-12-01850-s001.zip]

Archive with 1 entries (1 files):
- healthcare-3142741-supplementary.pdf
